# Supplementary material for: Characteristics of US Medicare Beneficiaries with Chronic Cough vs. Non-Chronic Cough: 2011–2018
Source: J Clin Med. 2024 Aug 3;13(15):4549. doi: 10.3390/jcm13154549 (PMC11312945; doi:10.3390/jcm13154549)
Supplement: Supplementary file 1 [file jcm-13-04549-s001.zip]

Archive with 1 entries (1 files):
- jcm-3083513-supplementary.pdf
